# Supplementary material for: Evolutionary Trend Analysis of Research on 5-ALA Delivery and Theranostic Applications Based on a Scientometrics Study
Source: Pharmaceutics. 2022 Jul 15;14(7):1477. doi: 10.3390/pharmaceutics14071477 (PMC9320574; doi:10.3390/pharmaceutics14071477)
Supplement: Supplementary file 1 [file pharmaceutics-14-01477-s001.zip]

Archive with 1 entries (1 files):
- pharmaceutics-1726912-supplementary.pdf
